# Supplementary material for: PCR detection of Burkholderia multivorans in water and soil samples
Source: BMC Microbiol. 2016 Aug 12;16:184. doi: 10.1186/s12866-016-0801-9 (PMC4981952; doi:10.1186/s12866-016-0801-9)
Supplement: Additional file 2: sample data. — Bcc, Burkholderia cepacia complex PCR positive; Bm, B. multivorans PCR positive; NA, not available. WV, West-Vlaanderen; OV, Oost-Vlaanderen; L, Limburg; VB, Vlaams-Brabant; A, Antwerpen. SRW, swimming or recreational water; CRS, canal-river-stream; O, other. (xlsx). (XLSX 17 kb) [file 12866_2016_801_MOESM2_ESM.xlsx]

## Sheet: Sheet1
ID	Date	Type	Region	Class	Temperature	pH	Bcc	Bm	Remarks
W40	2013-08-13	water	OV	CRS	19	7.69	no	yes
W41	2013-08-13	water	OV	SRW	20	8.41	no	yes
W42	2013-08-13	water	OV	SRW	21	7.86	no	no
W43	2013-08-13	water	OV	SRW	20	8.33	no	no
W44	2013-08-14	water	WV	O	16.5	7.32	no	no
W45	2013-08-14	water	WV	O	19	9.59	no	no
W46	2013-08-14	water	WV	O	16	5.49	no	no
W47	2013-08-14	water	WV	O	17	6.7	no	no
W48	2013-08-14	water	WV	O	20	8.8	no	yes
W49	2013-08-14	water	WV	CRS	20	7.82	no	yes
W50	2013-08-14	water	WV	SRW	22	8.87	no	no
W51	2013-08-14	water	WV	SRW	22	8.28	no	no
W52	2013-08-14	water	WV	CRS	22	7.8	no	no
W53	2013-08-14	water	OV	CRS	21	7.77	no	no
W54	2013-08-20	water	A	SRW	19	10.3	no	no
W55	2013-08-20	water	A	SRW	21	8.16	no	no
W56	2013-08-20	water	A	SRW	20	8.1	no	yes
W57	2013-08-20	water	A	SRW	22	8.92	no	no
W58	2013-08-20	water	A	SRW	22	8.92	no	no
W59	2013-08-20	water	A	O	21	7.61	no	no
W60	2013-08-20	water	A	SRW	23	8.63	no	no
W61	2013-08-20	water	A	SRW	23	8.77	no	no
S3	2013-08-20	soil	A	SRW	NA	6.74	no	yes
W62	2013-08-20	water	A	SRW	22	4.53	no	no
W63	2013-08-20	water	A	SRW	23	4.97	no	no
W64	2013-08-20	water	A	SRW	23.5	3.79	no	no
W65	2013-08-20	water	A	SRW	23	9.13	no	yes
W66	2013-08-20	water	A	SRW	23	8.41	no	yes
W67	2013-08-20	water	A	O	22	8.38	no	no
W68	2013-08-20	water	A	CRS	22	8.04	no	no
W69	2013-08-20	water	A	SRW	22	7.12	no	no
W70	2013-08-20	water	A	SRW	22	7.35	no	no
W71	2013-08-22	water	OV	O	19	6.56	no	no
W72	2013-08-22	water	OV	O	18	6.65	no	no
S4	2013-08-22	soil	OV	O	NA	4.11	no	yes
W73	2013-08-22	water	OV	SRW	21	8.87	no	no
W74	2013-08-22	water	WV	SRW	21	8.89	no	no
S5	2013-08-22	soil	WV	SRW	NA	8.45	no	yes
W75	2013-08-22	water	WV	SRW	20.5	8.23	no	no
W76	2013-08-22	water	WV	SRW	20	9.01	no	no
W77	2013-08-22	water	WV	SRW	21	8.72	no	no
W78	2013-08-22	water	WV	CRS	20	7.69	no	no
W79	2013-08-22	water	WV	CRS	20	8.26	no	no
W80	2013-08-22	water	WV	SRW	22	8.63	no	no
W81	2013-08-27	water	OV	O	19	7.67	no	no
S6	2013-08-27	soil	OV	O	NA	3.92	NA	NA	PCR inhibitors
W82	2013-08-27	water	OV	O	21.5	7.59	no	no
S7	2013-08-27	soil	OV	O	NA	8.63	no	yes
W83	2013-08-27	water	OV	O	20	7.37	no	no
W84	2013-08-27	water	OV	O	21	8.7	no	yes
W85	2013-08-27	water	OV	SRW	22.5	8.8	no	no
S8	2013-08-27	soil	OV	SRW	NA	8.3	no	yes
W86	2013-08-27	water	OV	CRS	22	7.85	no	no
W87	2013-08-27	water	OV	O	23	8.11	no	no
S9	2013-08-27	soil	OV	O	NA	3.53	no	yes
W88	2013-08-27	water	OV	SRW	22	8.47	no	no
W89	2013-08-27	water	OV	O	22	8.11	no	no
W90	2013-08-27	water	OV	O	22	7.28	no	no
S10	2013-08-27	soil	OV	O	NA	8.01	no	yes
W91	2013-08-27	water	OV	O	24	8.6	no	no
W92	2013-08-27	water	OV	CRS	23	8.14	no	no
W93	2013-08-27	water	OV	CRS	22	7.83	no	yes
W94	2013-08-29	water	OV	CRS	20	7.53	no	no
W95	2013-08-29	water	OV	SRW	20	7.87	no	no
W96	2013-08-29	water	OV	SRW	20	7.66	no	no
W97	2013-08-29	water	OV	CRS	21	7.32	no	no
W98	2013-08-29	water	WV	SRW	21	7.96	no	no
W99	2013-08-29	water	WV	SRW	21	8.25	no	no
W100	2013-08-29	water	WV	SRW	21	7.53	no	no
W101	2013-08-29	water	OV	SRW	21	7.75	no	no
W102	2013-08-29	water	OV	SRW	22	8.2	no	no
W103	2013-09-02	water	A	SRW	20.5	8.8	no	yes
W104	2013-09-02	water	A	SRW	21	8.79	no	no
W105	2013-09-02	water	A	SRW	19	8.7	no	no
W106	2013-09-02	water	A	CRS	19	8.06	no	no
W107	2013-09-02	water	A	O	21	7.48	no	no
S11	2013-09-02	soil	A	O	NA	3.69	no	yes
W108	2013-09-02	water	A	O	20	7.87	no	no
W109	2013-09-02	water	A	SRW	21	8.63	no	no
S12	2013-09-02	soil	A	SRW	NA	8.54	no	yes
W110	2013-09-02	water	VB	SRW	21	7.94	no	no
W111	2013-09-02	water	VB	O	19	8.89	no	no
W112	2013-09-02	water	A	SRW	22	8.28	no	no
W113	2013-09-02	water	A	SRW	21.5	8.05	no	no
W114	2013-09-02	water	A	SRW	22	8.38	no	no
W115	2013-09-02	water	A	O	21.5	7.73	no	no
W116	2013-09-02	water	A	O	21.5	7.44	no	no
W117	2013-09-02	water	A	CRS	21	7.74	no	no
W118	2013-09-02	water	A	SRW	22	8.43	no	no
S13	2013-09-02	soil	A	SRW	NA	6.26	no	yes
W119	2013-09-02	water	OV	SRW	20	8.25	no	no
W120	2013-09-05	water	VB	O	17.5	7.25	no	no
S14	2013-09-05	soil	VB	O	NA	8.44	NA	NA	PCR inhibitors
W121	2013-09-05	water	VB	CRS	18	7.73	no	no
W122	2013-09-05	water	VB	O	21.5	7.16	no	no
W123	2013-09-05	water	VB	O	18	7.54	no	no
W124	2013-09-05	water	VB	O	21	8.22	no	no
W125	2013-09-05	water	VB	O	24	7.83	no	no
W126	2013-09-05	water	VB	SRW	23	8.31	no	no
W127	2013-09-05	water	VB	SRW	24	8.03	no	no
W128	2013-09-05	water	VB	CRS	23	7.65	no	no
W129	2013-09-05	water	VB	CRS	23	7.94	no	no
W130	2013-09-11	water	L	SRW	17	7.24	no	no
W131	2013-09-11	water	L	SRW	17.5	7.16	no	no
W132	2013-09-11	water	L	CRS	17	7.4	yes	yes
W133	2013-09-11	water	L	SRW	18	7.81	no	no
W134	2013-09-11	water	L	SRW	17	7.98	no	no
W135	2013-09-11	water	L	SRW	17	6.02	no	no
W136	2013-09-11	water	L	SRW	18.5	6.49	no	no
W137	2013-09-11	water	L	O	19	6.37	no	no
W138	2013-09-11	water	L	O	16	6.4	no	no
W139	2013-09-11	water	L	CRS	13.5	6.31	no	yes
W140	2013-09-11	water	L	CRS	20.5	7.94	no	no
W141	2013-09-11	water	L	O	18	6.5	no	no
S15	2013-09-11	soil	L	O	NA	7.05	no	yes
W142	2013-09-11	water	L	O	17	6.49	no	no
W143	2013-09-11	water	L	CRS	15	7.04	no	no
S16	2013-09-11	soil	L	CRS	NA	4.06	no	yes
W144	2013-09-11	water	L	CRS	16	7.4	no	no
W145	2013-09-11	water	L	O	18.5	7.73	no	no
W146	2013-09-11	water	L	O	19	6	no	no
W147	2013-09-11	water	L	O	18	7.71	no	no
W148	2013-09-11	water	L	SRW	19.5	8.33	no	no
W149	2013-09-11	water	L	SRW	18.5	7.88	no	no
W150	2013-09-11	water	L	SRW	19	7.6	no	no
S17	2013-09-17	soil	OV	O	NA	7.97	no	yes
S18	2013-09-17	soil	OV	O	NA	7.94	no	yes
W151	2013-09-19	water	OV	O	27	8.36	no	no
S19	2013-09-19	soil	OV	O	NA	9.61	no	yes
S20	2013-09-19	soil	OV	O	NA	5.18	no	yes
S21	2013-09-19	soil	OV	O	NA	8.9	no	yes
S22	2013-09-21	soil	OV	O	NA	6.59	no	no
S23	2013-09-21	soil	OV	O	NA	6.09	no	yes
S25	2013-09-22	soil	WV	O	NA	6.68	no	no
S26	2013-10-12	soil	WV	O	NA	7.53	no	yes
S27	2013-10-12	soil	WV	O	NA	4.72	no	yes
S28	2013-10-12	soil	WV	O	NA	7.28	no	yes
S29	2013-10-12	soil	WV	O	NA	7.4	no	yes
S30	2013-10-12	soil	WV	O	NA	7.77	no	yes
							1	35
